# Supplementary material for: Laboratory evaluation of different formulations of Stress Coat® for slime production in goldfish (Carassius auratus) and koi (Cyprinus carpio)
Source: PeerJ. 2017 Sep 6;5:e3759. doi: 10.7717/peerj.3759 (PMC5591633; doi:10.7717/peerj.3759)
Supplement: Supplemental Information 1 — This file contains the weekly water quality parameters for the various aquaria used in the study. [file peerj-05-3759-s001.xls]

## Sheet: Sheet1
Date/Time	pH	DO	Amm	Nitrite	Nitrate	Alk	Temp	Temp Min/Max
2007-04-27	7.25		1.67		<10
2007-04-28			2.5				74.5
2007-04-29			2.7
2007-05-01	6.5		2.8	0.12	4		74.3
2007-05-02	7.25	8.4	2.6	0.05	0		75.6
2007-05-03	7.25	9.9	2.9	0.03	4		75.4
2007-05-04	7.25	Over Range	2.4	0.03	3		70.3
2007-05-05	7	9.1	2.9	0.04	3		70.5
2007-05-06	7.1	10.8	2.8	0.01	3	21	69.5
2007-05-07	7.5	Over Range	2.6	0.11	4	20	66.4	65/69.8
2007-05-08	7.3	8.9	2.0/1.05	0.12	3	15	68.2	66/68.2
2007-05-09	7.4	8.2	2.0/0.90	0.09	4	18	72.4	66/72.4
2007-05-10	7.4	7.8	0.85	0.07	3	24	75.6	71/75.6
2007-05-11	7.5	7.6	0.84	0.07	5	14	77	73/77.0
2007-05-12	7.6	7.7	1.6	0.09	4	20	76.3	74/76.3
2007-05-13	7.6	7.7	1.4	0.1	3	14	74.7	74/76.0
2007-05-14	7.25	8.5	1	0.12	3	14	71.3	71/76.0
5/15/2007= T-0	7	7.4	0.8/0.18	0.15	4	14	70.9	70/72.2
Time= Trial Finished
	pH	DO	Amm	Nitrite	Nitrate	Alk	Temp	Temp Min/Max	Time	Time Ran
Tank 1	7	7.4	0.8/0.18	0.15	4	14	70.9	70/72.2	0	0	1899-12-31 09:00:00
Tank 2	7	7.4	0.8/0.18	0.15	4	14	70.9	70/72.2	0	0
Tank 3	7	7.4	0.8/0.18	0.15	4	14	70.9	70/72.2	0	0
Tank 4	7	7.4	0.8/0.18	0.15	4	14	70.9	70/72.2	0	0
Tank 5	7	7.4	0.8/0.18	0.15	4	14	70.9	70/72.2	0	0
Tank 1	7.4	-	0.32	0.12	1	11	70.9	-	1899-12-31 01:00:00	1899-12-31 14:30:00
Tank 2	7.6	-	0.24	0.11	1	10	70.9	-	1899-12-31 01:00:00	1899-12-31 14:30:00
Tank 3	7.6	-	0.27	0.11	3	7	70.9	-	1899-12-31 01:00:00	1899-12-31 14:30:00
Tank 4	7.5	-	0.41	0.11	2	18	70.9	-	1899-12-31 01:00:00	1899-12-31 14:30:00
Tank 5	7.6	-	0.28	0.11	4.5	9	70.9	-	1899-12-31 01:00:00	1899-12-31 14:30:00
Tank 1	7	8.1	0.84	0.12	2	12	70.2	69/72.2	1900-01-01 01:00:00	12:45 Day 2
Tank 2	6.9	7.9	0.65	0.14	3	11	70.2	69/72.2	1900-01-01 01:00:00	12:45 Day 2
Tank 3	7.1	8.6	0.73	0.14	3	11	70.2	69/72.2	1900-01-01 01:00:00	12:45 Day 2
Tank 4	7.4	8.1	1.74	0.13	3.5	21	70.2	69/72.2	1900-01-01 01:00:00	12:45 Day 2
Tank 5	7.5	7.8	1.09	0.13	3.5	14	70.2	69/72.2	1900-01-01 01:00:00	12:45 Day 2
Tank 6	7	7.4	0.8/0.18	0.15	4	14	70.9	70/72.2	0	0
Tank 7	7	7.4	0.8/0.18	0.15	4	14	70.9	70/72.2	0	0
Tank 8	7	7.4	0.8/0.18	0.15	4	14	70.9	70/72.2	0	0
Tank 9	7	7.4	0.8/0.18	0.15	4	14	70.9	70/72.2	0	0
Tank 10	7.6	-	0.23	0.11	4	8	70.9	-	1899-12-31 00:15:00	1899-12-31 14:30:00
Tank 11	7.6	-	0.24	0.11	3	13	70.9	-	1899-12-31 00:15:00	1899-12-31 14:30:00
Tank 12	7.6	-	0.28	0.13	0.5	8	70.9	-	1899-12-31 00:15:00	1899-12-31 14:30:00
Tank 13	7.6	-	0.31	0.06	1	11	70.9	-	1899-12-31 01:00:00	1899-12-31 14:30:00
Tank 14	7	7.4	0.8/0.18	0.15	4	14	70.9	70/72.2	0	0
Tank 15	7.6	-	0.27	0.11	3.5	11	70.9	-	1899-12-31 01:00:00	1899-12-31 14:30:00
Tank 16		-	0.29	0.12	4	11	70.9	-	1899-12-31 00:15:00	1899-12-31 14:30:00
Tank 17	7.6	-	0.28	0.1	3	11	70.9	-	1899-12-31 00:15:00	1899-12-31 14:30:00
Tank 18	7.6	-	0.28	0.1	0.5	10	70.9	-	1899-12-31 01:00:00	1899-12-31 14:30:00
Tank 19	7.5	-	0.52	0.1	4	90	70.9	-	1899-12-31 04:00:00	1899-12-31 17:15:00
Tank 20	7.6	-	0.28	0.11	4	20	70.9	-	1899-12-31 01:00:00	1899-12-31 14:30:00
Tank 21	7.3	8.2	1.82	0.13	4	12	70.2	69/72.2	1900-01-01 01:00:00	12:45 Day 2
Tank 22	7.4	-	0.6	0.12	1	88	70.9	-	1899-12-31 04:00:00	1899-12-31 17:15:00
Tank 23	7.6	-	0.33	0.13	4	11	70.9	-	1899-12-31 01:00:00	1899-12-31 14:30:00
Tank 24	7.4	-	0.39	0.13	3	22	70.9	-	1899-12-31 04:00:00	1899-12-31 17:15:00
Tank 25	7.4	-	0.45	0.14	2	9	70.9	-	1899-12-31 04:00:00	1899-12-31 17:15:00
Tank 26	7.1	8.1	0.59	0.11	2	10	70.2	69/72.2	1900-01-01 01:00:00	12:45 Day 2
Tank 27	7.5	8.3	0.84	0.11	1	11	70.2	69/72.2	1900-01-01 01:00:00	12:45 Day 2
Tank 28	7.2	-	0.31	0.13	4	9	70.9	-	1899-12-31 04:00:00	1899-12-31 17:15:00
Tank 29	7.2	8.2	0.77	0.12	3	11	70.2	69/72.2	1900-01-01 01:00:00	12:45 Day 2
Tank 30	7.5	8.2	0.71	0.1	3	21	70.2	69/72.2	1900-01-01 01:00:00	12:45 Day 2
Stress Coat
Stress Coat w/o PVP
PVP Only
Salt 3g/L
Control

## Sheet: Sheet2
Tank 6	0
Tank 7	0
Tank 8	0
Tank 9	0
Tank 10	1899-12-31 00:15:00
Tank 11	1899-12-31 00:15:00
Tank 12	1899-12-31 00:15:00
Tank 13	1899-12-31 01:00:00
Tank 14	0
Tank 15	1899-12-31 01:00:00
Tank 16	1899-12-31 00:15:00
Tank 17	1899-12-31 00:15:00
Tank 18	1899-12-31 01:00:00
Tank 19	1899-12-31 04:00:00
Tank 20	1899-12-31 01:00:00
Tank 21	1900-01-01 01:00:00
Tank 22	1899-12-31 04:00:00
Tank 23	1899-12-31 01:00:00
Tank 24	1899-12-31 04:00:00
Tank 25	1899-12-31 04:00:00
Tank 26	1900-01-01 01:00:00
Tank 27	1900-01-01 01:00:00
Tank 28	1899-12-31 04:00:00
Tank 29	1900-01-01 01:00:00
Tank 30	1900-01-01 01:00:00

## Sheet: Sheet3
1	1			13
2	2			1
3	3			10
4	4			25
5	5			29
6	6			28
7	7			22
8	8			26
9	9			29
10	10			28
11	11			5
12	12			4
13	13			6
14	14			20
15	15			17
16	16			12
17	17			27
18	18			6
19	19			2
20	20			7
21	21			18
22	22			21
23	23			13
24	24			21
25	25			22
26	26			20
27	27			23
28	28			8
29	29			2
30	30			17
