# Supplementary material for: Laboratory evaluation of different formulations of Stress Coat® for slime production in goldfish (Carassius auratus) and koi (Cyprinus carpio)
Source: PeerJ. 2017 Sep 6;5:e3759. doi: 10.7717/peerj.3759 (PMC5591633; doi:10.7717/peerj.3759)
Supplement: Supplemental Information 2 — This data set contains the measurements/weights of the mucus samples from each fish in the study. [file peerj-05-3759-s002.xls]

## Sheet: 0-time 
Cover Slip ID	Fish Weight	Cover slip Weight	Cover slip + Mucus (Wet)	Mucus		Cover slip + Mucus (Dry)
T0-6	57	0.176	0.182	0.006
T0-6	55	0.174	0.176	0.002
T0-6	42	0.171	0.176	0.005
T0-6	45	0.181	0.19	0.009
T0-6	81	0.175	0.184	0.009
					0.0062
T0-7	51	0.179	0.191	0.012
T0-7	45	0.179	0.188	0.009
T0-7	148	0.179	0.19	0.011
T0-7	49	0.179	0.191	0.012
T0-7	52	0.175	0.187	0.012
					0.0112
T0-8	36	0.177	0.181	0.004	0.007
T0-8	45	0.178	0.187	0.009	0.0092
T0-8	46	0.175	0.182	0.007	0.0088
T0-8	42	0.174	0.179	0.005
T0-8	45	0.177	0.187	0.01
T0-9	77	0.176	0.188	0.012
T0-9	53	0.174	0.183	0.009
T0-9	41	0.177	0.189	0.012
T0-9	33	0.173	0.177	0.004
T0-9	55	0.175	0.184	0.009
T0-14	67	0.176	0.189	0.013
T0-14	26	0.172	0.18	0.008
T0-14	35	0.176	0.177	0.001
T0-14	66	0.176	0.186	0.01
T0-14	76	0.173	0.185	0.012
T0-1	113	0.175	0.178	0.003
T0-2	63	0.174	0.183	0.009
T0-3	101	0.176	0.186	0.01
T0-4	109	0.173	0.185	0.012
T0-5	88	0.175	0.179	0.004
					0.0076

## Sheet: 15 minute
Cover Slip ID	Fish Weight	Cover slip Weight	Cover slip + Mucus (Wet)	Mucus		Cover slip + Mucus (Dry)
T15-10	55	0.176	0.181	0.005
T15-10	27	0.174	0.186	0.012
T15-10	48	0.176	0.179	0.003
T15-10	45	0.173	0.18	0.007
T15-10	35	0.176	0.187	0.011
					0.0076
T15-11	83	0.175	0.182	0.007	0.008
T15-11	47	0.176	0.18	0.004	0.0068
T15-11	49	0.178	0.189	0.011	0.0086
T15-11	44	0.178	0.187	0.009	0.0086
T15-11	27	0.176	0.185	0.009
T15-12	39	0.177	0.183	0.006
T15-12	58	0.177	0.186	0.009
T15-12	50	0.176	0.182	0.006
T15-12	47	0.175	0.179	0.004
T15-12	74	0.177	0.186	0.009
T15-16	59	0.175	0.181	0.006
T15-16	51	0.174	0.184	0.01
T15-16	60	0.177	0.181	0.004
T15-16	59	0.178	0.188	0.01
T15-16	55	0.177	0.19	0.013
T15-17	63	0.178	0.184	0.006
T15-17	41	0.175	0.183	0.008
T15-17	40	0.177	0.186	0.009
T15-17	75	0.175	0.185	0.01
T15-17	48	0.175	0.185	0.01
No Koi				0
				0
				0
				0
				0

## Sheet: 1 hour
Cover Slip ID	Fish Weight	Cover slip Weight	Cover slip + Mucus (Wet)	Mucus		Cover slip + Mucus (Dry)
T1-13	76	0.174	0.184	0.01
T1-13	39	0.176	0.184	0.008
T1-13	42	0.176	0.185	0.009
T1-13	39	0.176	0.182	0.006
T1-13	53	0.178	0.185	0.007
					0.008
T1-15	36	0.179	0.183	0.004	0.006
T1-15	58	0.181	0.188	0.007	0.0092
T1-15	37	0.174	0.182	0.008	0.0054
T1-15	50	0.175	0.185	0.01	0.0084
T1-15	50	0.177	0.178	0.001
T1-18	50	0.177	0.178	0.001
T1-18	115	0.175	0.186	0.011
T1-18	97	0.177	0.184	0.007
T1-18	37	0.177	0.192	0.015
T1-18	43	0.175	0.187	0.012
T1-20	34	0.178	0.179	0.001
T1-20	30	0.177	0.183	0.006
T1-20	72	0.174	0.184	0.01
T1-20	47	0.178	0.185	0.007
T1-20	27	0.18	0.183	0.003
T1-23	34	0.18	0.191	0.011
T1-23	46	0.175	0.184	0.009
T1-23	82	0.176	0.184	0.008
T1-23	78	0.178	0.188	0.01
T1-23	54	0.177	0.181	0.004
T1-1	85	0.175	0.184	0.009
T1-2	40	0.178	0.185	0.007
T1-3	77	0.176	0.185	0.009
T1-4	82	0.176	0.181	0.005
T1-5	104	0.179	0.187	0.008
					0.0076

## Sheet: 4 hour
Cover Slip ID	Fish Weight	Cover slip Weight	Cover slip + Mucus (Wet)	Mucus		Cover slip + Mucus (Dry)
T4-19	32	0.178	0.18	0.002
T4-19	29	0.178	0.191	0.013
T4-19	60	0.177	0.185	0.008
T4-19	38	0.18	0.183	0.003
T4-19	32	0.18	0.184	0.004
					0.006
T4-22	53	0.176	0.183	0.007	0.0064
T4-22	41	0.178	0.184	0.006	0.007
T4-22	50	0.18	0.188	0.008	0.0092
T4-22	67	0.178	0.182	0.004	0.0072
T4-22	73	0.178	0.185	0.007
T4-24	65	0.177	0.182	0.005
T4-24	50	0.175	0.182	0.007
T4-24	27	0.178	0.189	0.011
T4-24	32	0.176	0.182	0.006
T4-24	78	0.178	0.184	0.006
T4-25	24	0.176	0.182	0.006
T4-25	53	0.179	0.181	0.002
T4-25	49	0.175	0.185	0.01
T4-25	61	0.177	0.19	0.013
T4-25	70	0.177	0.192	0.015
T4-28	45	0.175	0.182	0.007
T4-28	73	0.177	0.18	0.003
T4-28	35	0.177	0.187	0.01
T4-28	42	0.177	0.186	0.009
T4-28	62	0.178	0.185	0.007
				0
				0
				0
				0
				0

## Sheet: 25 Hour
Cover Slip ID	Fish Weight	Cover slip Weight	Cover slip + Mucus (Wet)	Mucus		Cover slip + Mucus (Dry)
T25-21	150	0.175	0.182	0.007
T25-21	92	0.176	0.191	0.015
T25-21	48	0.177	0.181	0.004
T25-21	65	0.175	0.179	0.004
					0.0075
T25-26		0.18	0.191	0.011	0.00475
T25-26	61	0.172	0.176	0.004	0.00325
T25-26	34	0.18	0.183	0.003	0.01375
T25-26		0.176	0.177	0.001	0.002
T25-27	85	0.175	0.176	0.001
T25-27	47	0.176	0.182	0.006
T25-27	40	0.177	0.178	0.001
T25-27	51	0.179	0.184	0.005
T25-29	79	0.177	0.19	0.013
T25-29	76	0.175	0.191	0.016
T25-29	32	0.174	0.185	0.011
T25-29	62	0.174	0.189	0.015
T25-30	35	0.177	0.182	0.005
T25-30	44	0.175	0.174	-0.001
T25-30	102	0.176	0.175	-0.001
T25-30	59	0.176	0.181	0.005
T25-1	110	0.173	0.181	0.008
T25-2	71	0.182	0.188	0.006
T25-3	80	0.175	0.178	0.003
T25-4	54	0.176	0.182	0.006
T25-5	79	0.174	0.187	0.013
					0.0072

## Sheet: Average mucus weight
Gold Fish									25 Hour
Time	Tank #	Avg mucus weight			0 Min	15 Min	1 Hour	4 Hour	0.003
0 Min	6 Green	0.0062		Green	0.006	0.007	0.008	0.006	0.002
0 Min	7 Blue	0.0112		Blue	0.011	0.009	0.005	0.007	0.014
0 Min	8 White	0.007		White	0.007	0.008	0.008	0.007	0.008
0 Min	9 Yellow	0.0092		Yellow	0.009	0.008	0.006	0.006	0.005
0 Min	14 Pink	0.0088		Pink	0.009	0.009	0.009	0.009
15 Min	10 yellow	0.0076
15 Min	11 White	0.008
15 Min	12 Green	0.0068
15 Min	16 Blue	0.0086
15 Min	17 Pink	0.0086
1 Hour	13 Green	0.008
1 Hour	15 Yellow	0.006
1 Hour	18 Pink	0.0092
1 Hour	20 Blue	0.0054
1 Hour	23 White	0.0084
4 Hour	19 Yellow	0.006
4 Hour	22 Green	0.0064
4 Hour	24 Blue	0.007
4 Hour	25 pink	0.0092
4 Hour	28 White	0.0072
25 Hour	21 Yellow	0.0075
25 Hour	26 Pink	0.00475
25 Hour	27 Green	0.00325
25 Hour	29 White	0.01375
25 Hour	30 Blue	0.002
Koi
	0 Min	1 Hour	25 Hour
Pink	0.003	0.009	0.008
Green	0.009	0.007	0.006
White	0.01	0.009	0.003
Blue	0.012	0.005	0.006
Yellow	0.004	0.008	0.013
